# Supplementary material for: Parallelized Latent Dirichlet Allocation Provides a Novel Interpretability of Mutation Signatures in Cancer Genomes
Source: Genes (Basel). 2020 Sep 25;11(10):1127. doi: 10.3390/genes11101127 (PMC7600398; doi:10.3390/genes11101127)
Supplement: Supplementary file 1 [file genes-11-01127-s001.zip]

Archive with 7 entries (4 files):
- submission_Genes_suppl_final/
- submission_Genes_suppl_final/suppl_final.pdf
- __MACOSX/
- __MACOSX/submission_Genes_suppl_final/
- __MACOSX/submission_Genes_suppl_final/._suppl_final.pdf
- submission_Genes_suppl_final/suppl.tex
- __MACOSX/submission_Genes_suppl_final/._suppl.tex
