# Supplementary material for: Parallelized Latent Dirichlet Allocation Provides a Novel Interpretability of Mutation Signatures in Cancer Genomes
Source: Genes (Basel). 2020 Sep 25;11(10):1127. doi: 10.3390/genes11101127 (PMC7600398; doi:10.3390/genes11101127)
Supplement: Supplementary file 1 [file genes-11-01127-s001.zip › submission_Genes_suppl_final/suppl.tex]

\documentclass[a4paper]{article}
\setlength{\textwidth}{160mm}
\setlength{\textheight}{250mm}
\setlength{\topmargin}{-17mm}
\setlength{\evensidemargin}{1mm}
\setlength{\oddsidemargin}{1mm}

\usepackage[dvips]{graphicx}
%\usepackage[dvipdfmx]{graphicx}
\usepackage{color}
\usepackage{epsf}
\usepackage{longtable}
\usepackage{amssymb}
\usepackage{amsmath}
\usepackage{booktabs}
\usepackage{caption}
\usepackage{bm}
\usepackage{algorithm}
\usepackage{algorithmic}
\usepackage{lscape}
\usepackage{afterpage}

\usepackage[
colorlinks=false, %makes the links show up in color, rather than in a box
citecolor=black, %color of the in-text citation numbers
urlcolor=blue %color of the url links
]{hyperref}


\def\Z{\ensuremath{\mathbb{Z}}}
\newcommand{\argmax}{\mathop{\rm arg~max}\limits}
\newcommand{\argmin}{\mathop{\rm arg~min}\limits}

\renewcommand{\thefigure}{S\arabic{figure}}
\renewcommand{\thetable}{S\arabic{table}}

\def\titleStr{Parallelized latent Dirichlet allocation provides a novel interpretability of mutation signatures in cancer genomes}

% Title
\title{Supplementary Information for ``\titleStr''}
  % Authors
\author{
 Taro Matsutani and Michiaki Hamada%
\footnote{To whom correspondence should be addressed.
Tel: +81 3 5286 3130; Fax: +81 3 5286 3130; Email: mhamada@waseda.jp}}
\pagestyle{plain}
\date{\empty}

\begin{document}
\maketitle
\section{Variational Bayes method for PLDA}
Our proposed model, PLDA, is an extended model of LDA.
The graphical model is shown in Figure 2 in the manuscript.
Furthermore, we previously reported \cite{matsutani2019discovering} the notation when PLDA is applied to predict mutation signatures.
Those parameters in the model were learned by the variational Bayes method, and the details of the calculation are described herein.

Variational Bayes is an iterative method to update parameters to maximize the objective function, variational lower bound (VLB).
Letting $q(\cdot)$ the probability of the functional argument, VLB for PLDA is calculated as follows by extending that for LDA.

\begin{eqnarray*}
F[q(z,\theta,\phi\mid\bm\xi^\theta,\bm\xi^\phi)]&=&\sum_{k=1}^K\sum_{v=1}^V\sum_{l=1}^L\sum_{s=1}^{S_l}\sum_{i=1}^{n_s}q(z_{lsi}=k)\delta(m_{lsi}=v)\mathbb{E}_{q(\bm\phi_k\mid\bm\xi_k^\phi)}[\log\phi_{kv}]\\
&+&\sum_{l=1}^L\sum_{s=1}^{S_l}\sum_{k=1}^K\sum_{i=1}^{n_s}q(z_{lsi}=k)\mathbb{E}_{q(\bm\theta_{ls}\mid\bm\xi_{ls}^\theta)}[\log\theta_{lsk}]\\
&-&\sum_{l=1}^L\sum_{s=1}^{S_l}\sum_{i=1}^{n_s}\sum_{k=1}^K q(z_{lsi}=k)\log q(z_{lsi}=k)\\
&-&\sum_{l=1}^L\sum_{s=1}^{S_l} \mathbb{KL}\left[q(\bm\theta_{ls}\mid\bm\xi^\theta)\mid\mid p(\bm\theta_{ls}\mid\bm\alpha_l)\right]-\sum_{k=1}^K\mathbb{KL}\left[q(\bm\phi_k\mid\bm\xi^\phi)\mid\mid p(\bm\phi_k\mid\bm\beta)\right]
\end{eqnarray*}

\begin{itemize}
    \item $\xi_{lsk}^\theta=\sum_{i=1}^{n_s}q(z_{lsi}=k)+\alpha_{lk}$
    \item $\xi_{kv}^\phi=\sum_{l=1}^L\sum_{s=1}^{S_l}\sum_{i=1}^{n_s}q(z_{lsi}=k)\delta(m_{lsi}=v)+\beta_v$
\end{itemize}

Since $p(\bm\theta_{ls}\mid\bm\alpha_l)$ and $p(\bm\phi_k\mid\bm\beta)$ are Dirichlet distributions, the fourth term of $F[q(z,\theta,\phi\mid\xi^\theta,\xi^\phi)]$ can be explicitly calculated.
Update formulae are derived by partial differentiation of VLB for each parameter and considering the local maximum:

\begin{eqnarray*}
q(z_{lsi}=k)&\propto&\frac{\exp{\left[\Psi(\xi_{km_{lsi}}^\phi)\right]}}{\exp{\left[\Psi(\sum_{v'=1}^V \xi_{kv'}^{\phi})\right]}}\frac{\exp{\left[\Psi(\xi_{lsk}^\theta)\right]}}{\exp{\left[\Psi(\sum_{k'=1}^K \xi_{lsk'}^{\theta})\right]}} \\
q(\bm\theta_{ls}\mid\bm\xi_{ls}^{\theta})&=&\frac{\Gamma(\sum_{k=1}^K \xi_{lsk}^\theta)}{\prod_{k=1}^K \Gamma(\xi_{lsk}^\theta)}\prod_{k=1}^K \theta_{lsk}^{\xi_{lsk}^\theta-1}\\
q(\bm\phi_k\mid\bm\xi_k^{\phi})&=&\frac{\Gamma(\sum_{v=1}^V \xi_{kv}^\phi)}{\prod_{v=1}^V \Gamma(\xi_{kv}^\phi)}\prod_{v=1}^V \theta_{kv}^{\xi_{kv}^\phi-1}
\end{eqnarray*}

Where $\Gamma(\cdot)$ and $\Psi(\cdot)$ show the gamma function and the digamma function, respectively.

Furthermore, we used a fixed-point iteration method to update the hyperparameters.
To define $\hat{\bm\alpha}$ as $\bm\alpha$ before update, the update formula for $\bm\alpha$ is as follows:

\begin{eqnarray*}
\alpha_{lk}&=&\frac{\sum_{s=1}^{S_l}\left[\Psi( \sum_{i=1}^{n_s}\delta(z_{lsi}=k')+\hat{\alpha}_{lk})-\Psi(\hat{\alpha}_{lk})\right]\hat{\alpha}_{lk}}{\sum_{s=1}^{S_l}\left[\Psi(\sum_{k'=1}^K(\sum_{i=1}^{n_s}\delta(z_{lsi}=k')+\hat{\alpha}_{lk'}))-\Psi(\sum_{k'=1}^K\hat{\alpha}_{lk'})\right]}
\end{eqnarray*}

The update of $\bm\beta$, which is a hyperparameter of the mutational distribution, is not different from the case of LDA.

On performing signature prediction using this method, the aforementioned parameter updates were repeated 1000 times (it was confirmed that the rise in VLB has converged in any case.).
Furthermore, with the variational Bayes method, it is possible that the predicted solution becomes a local minimum; hence, we reassign the initial value of the parameter 10 times to avoid it and adopted the solution with the best VLB as the representative value.

\section{Comparison with Supervised LDA}
As described in Section 4.2, Supervised LDA\cite{mcauliffe2008supervised} is a probabilistic model that uses auxiliary information for each sample, similar to PLDA.
Figure \ref{fig:SLDA} shows the graphical model of Supervised LDA.
In this model, there are new variables, $l_s$ and $\eta$.
$l_s$ shows the tumor types of $s$th sample.
In this way, Supervised LDA regards auxiliary information as an observed random variable, and searches for parameters that fits to them in the course of learning.
Additionally, $\eta$ is the parameter of a probabilistic distribution generating $l_s$.
When auxiliary information takes discrete values like this time, we think that Supervised LDA can be implemented by considering the following generation process:
\begin{eqnarray*}
&&p(l_s=x)=\frac{\xi_{x}}{\sum_{x'\in\Omega}\xi_{x'}} \\
&&\xi_{x} = \sum_{k=1}^K \eta_{xk}\left\{\frac{1}{n_s}\sum_{i=1}^{n_s}q(z_{si}=k)\right\}
\end{eqnarray*}
Here, $x$ and $\Omega$ shows the tumor types and a set of them, respectively.
The responsibility is weighted by $\eta$ and we can get the new parameters of a multinomial distribution generating $l_s$.
In this manner, the tumor type is treated as a random variable in the framework , and it is generated from the signature distribution (i.e. $q(z_{si})$).
We believe that this modeling is not valid because causal relationship is reversed; the signature distributions are actually determined by the tumour type.
PLDA parallelizes the hyperparameters ($\alpha_l$) that generate the signature distribution, so this problem does not occur.

\begin{figure}[ht!]
\includegraphics[width=16.0cm]{FigureS2.eps}
\caption{\textbf{The graphical model of Supervised LDA.}\newline
This figure shows the graphical model of Supervised LDA\cite{mcauliffe2008supervised}.
    Compared with PLDA, Supervised LDA regards auxiliary information ($l_s$ in this figure) as an observed random variable.
}
\label{fig:SLDA}
\end{figure}

\section{How to create artificial mutation catalogs used in Simulation}
Herein, we have described how to create an artificial mutation catalog used in the simulation experiment, as described in Section 3.1 of the paper.
The purpose of this simulation experiment was to compare the performance of signature prediction between PLDA and other previous methods (normal LDA, SigProfiler, and SignatureAnalyzer).
First, it should be supposed that the mutation catalog to predict signatures is a mixture of samples from $L=5$ tumour types with quite different signature activities.
As described in Table 1, the samples obtained from these tumour types are the result of SBS1 to SBS5 signatures ($K=5$) predicted by SigProfiler \cite{alexandrov2020repertoire}.
In addition, each sample has $n_{ls}=400$ mutations, and there are $S_l=50$ samples for each tumour type (i.e. the total number of samples in one mutation catalog is $S_l\times L = 250$).
The 400 mutations in each sample are generated according to the following PLDA generation process:
\begin{eqnarray*}
&& \alpha_{l}\in{\mathbb{R}^{K=5}}, 1\le \forall l\le L=5 \\
&& \theta_{ls}\sim \textrm{Dir}(\alpha_l), \theta_{ls}\in \mathbb{R}^{K=5}, 1\le \forall s \le S_l=50 \\
&& z_{lsi}\sim \textrm{Cat}(\theta_{ls}), z_{lsi}\in \{1,2,\cdots, K=5\}, 1\le \forall i\le n_{ls}=400 \\
&& m_{lsi}\sim \textrm{Cat}(\phi_{k=z_{lsi}}), m_{lsi}\in\{1,2,\cdots, V=96\}
\end{eqnarray*}
where each notation is the same as described in the Methods section.
Only the hyperparameter $\alpha_l$ was artificially determined in these mutation catalogs, and we set the values so that active signatures were different for each tumor type, as shown in Table 1 (e.g., in artificial tumour type 1, SBS1 and SBS2 tended to be active, and SBS3 to SBS5 tended to be inactivated, so we set $\alpha_{l=1}=\{0.5, 0.5, 0.05, 0.05, 0.05\}$).
As bias would be introduced with the use of one mutation catalog to evaluate the performance, we generated 30 mutation catalogs in the above manner and used the prediction results of signatures for all of them in the evaluation.
At this time, it should be noted that even if the generation process is the same, the contents of the 30 mutation catalogs would be different because the above catalog generation is conducted by sampling with a random number seed.

\clearpage
\section{Supplementary results of simulation with synthetic data obtained from PCAWG cohort}
The Supplementary results referenced in Section 3.2 of the main text are discussed here.
In addition to "1350 synthetic whole genome mutational spectra 150 spectra from each of nine cancer types" as described in Section 3.2 of the main text, we applied PLDA to the large whole-genome sequenced catalog\footnote[1]{https://www.synapse.org/\#!Synapse:syn18500213} and the whole-exome sequenced catalog\footnote[2]{https://www.synapse.org/\#!Synapse:syn18909829.4}.

First, the large whole-genome sequenced mutation catalog consists of 2700 samples from nine tumor types by the contributions of 21 mutation signatures.
From this synthetic mutation catalog, PLDA could predict $K=20$ signatures, among which, 17 matched correct signatures.
All the matching result are shown in Supplementary Table \ref{tab:SimMatchWGS}; PLDA could not extract SBS29, SBS30, SBS40, and SBS9.
Supplementary Table \ref{tab:ComSimWGS} shows the comparison against the existing methods (SigProfiler and SignatureAnalyzer).
Neither SigProfiler nor SignatureAnalyzer could extract SBS29 and SBS9.

\begin{table}[ht!]
\caption{Matching result of synthetic large WGS data published from PCAWG project}
\centering
\begin{tabular}{ccc||ccc} \hline
Predicted & Matched & Cosine similarity & True & Matched & Cosine similarity\\ \hline
1 & SBS28 & 0.9674  & SBS1 & 3 & 1.0000 \\
2 & \textbf{SBS2} & 0.9999  & SBS13 & 12 & 0.9992 \\
3 & SBS1 & 1.0000  & SBS15 & 9 & 0.9880 \\
4 & SBS4 & 0.9583  & SBS17a & 6 & 0.9999 \\
5 & SBS18 & 0.9929  & SBS17b & 17 & 0.9868 \\
6 & SBS17a & 0.9999  & SBS18 & \textbf{5} & 0.9929 \\
7 & SBS26 & 0.8526  & SBS2 & 2 & 0.9999 \\
8 & \textbf{SBS5} & 0.8693  & SBS21 & 15 & 0.9997 \\
9 & SBS15 & 0.9880  & SBS22 & 19 & 0.9964 \\
10 & \textbf{SBS5} & 0.8790  & SBS26 & 7 & 0.8526 \\
11 & \textbf{SBS3} & 0.8205  & SBS28 & 1 & 0.9674 \\
12 & SBS13 & 0.9992  & \underline{SBS29} & \textbf{5} & 0.7958 \\
13 & \textbf{SBS3} & 0.9311  & SBS3 & 13 & 0.9311 \\
14 & \textbf{SBS2} & 0.8080  & \underline{SBS30} & 14 & 0.7666 \\
15 & SBS21 & 0.9997  & SBS4 & 4 & 0.9583 \\
16 & SBS41 & 0.9854  & \underline{SBS40} & 11 & 0.8123 \\
17 & SBS17b & 0.9868  & SBS41 & \textbf{16} & 0.9854 \\
18 & SBS8 & 0.8923  & SBS44 & 20 & 0.9563 \\
19 & SBS22 & 0.9964  & SBS5 & 10 & 0.8790 \\
20 & SBS44 & 0.9563  & SBS8 & 18 & 0.8923 \\
- & - & - & \underline{SBS9} & \textbf{16} & 0.7101 \\ \hline
\end{tabular}

\begin{flushleft}
\small{This table shows the matching results based on the cosine similarity with synthetic and large WGS data from PCAWG project, and can be interpreted in a similar manner to Table 7 in the main text.
Out of 21 signatures, PLDA could extract 17 correct signatures.
}
\end{flushleft}
\label{tab:SimMatchWGS}
\end{table}

\begin{table}[ht!]
\caption{Comparison of the methods with synthetic large WGS data}
\centering
\begin{tabular}{c||c|c|c} \hline
Method & \# Extracted (True : 21) & Avg. cosine similarity & Reconstruction rate\\ \hline
PLDA (proposed) & 17 & 0.9354 & 0.9913\\
SigProfiler & 19 & 0.9646 & 0.9965\\
SignatureAnalyzer & 19 & 0.9582 & 0.9977\\ \hline
\end{tabular}

\begin{flushleft}
\small{This table shows the comparison of the methods with synthetic large WGS data, and can be interpreted in a similar manner to Table 8.
}
\end{flushleft}
\label{tab:ComSimWGS}
\end{table}

\clearpage

Next, we applied PLDA to the whole-exome sequenced mutation catalog that consists of 2700 samples from nine tumor types by the contributions of 21 mutation signatures, whose number of mutations per sample ($n_{ls}$) tends to be smaller than that of WGS.
When PLDA was applied to this mutation catalog, 11 identical signatures were extracted (Supplementary Table \ref{tab:SimMatchWES}).
Compared to the results of SigProfiler, PLDA missed 10 signatures (SBS22, SBS26, SBS28, SBS29, SBS30, SBS40, SBS41, SBS44, SBS8 and SBS9), whereas SigProfiler could not extract SBS15, SBS18 and SBS3 in addition to these 10 correct signatures (Supplementary Table \ref{tab:ComSimWES}).
Additionally, SignatureAnalyzer extracted 12 signatures and successfully predicted SBS22 compared to PLDA.
However, PLDA was the most accurate in terms of reconstruction rate that could be evaluated not only for the mutational distributions but also for the activities.

\begin{table}[ht!]
\caption{Matching result of synthetic WES data published from PCAWG project}
\centering
\begin{tabular}{ccc||ccc} \hline
Predicted & Matched & Cosine similarity & True & Matched & Cosine similarity\\ \hline
1 & SBS21 & 0.9977  & SBS1 & 7 & 0.9971 \\
2 & SBS5 & 0.9150  & SBS13 & 10 & 0.9997 \\
3 & SBS3 & 0.8589  & SBS15 & \textbf{11} & 0.9212 \\
4 & SBS2 & 1.0000  & SBS17a & 5 & 0.9997 \\
5 & SBS17a & 0.9997  & SBS17b & \textbf{6} & 0.9991 \\
6 & SBS17b & 0.9991  & SBS18 & \textbf{8} & 0.9808 \\
7 & SBS1 & 0.9971  & SBS2 & 4 & 1.0000 \\
8 & SBS18 & 0.9808  & SBS21 & \textbf{1} & 0.9977 \\
9 & SBS4 & 0.9189  & \underline{SBS22} & \textbf{9} & 0.3977 \\
10 & SBS13 & 0.9997  & \underline{SBS26} & \textbf{1} & 0.7265 \\
11 & SBS15 & 0.9212  & \underline{SBS28} & \textbf{6} & 0.4462 \\
- & - & - & \underline{SBS29} & \textbf{8} & 0.8254 \\
- & - & - & SBS3 & \textbf{3} & 0.8589 \\
- & - & - & \underline{SBS30} & \textbf{2} & 0.5129 \\
- & - & - & SBS4 & \textbf{9} & 0.9189 \\
- & - & - & \underline{SBS40} & \textbf{3} & 0.7539 \\
- & - & - & \underline{SBS41} & \textbf{3} & 0.5920 \\
- & - & - & \underline{SBS44} & \textbf{11} & 0.7731 \\
- & - & - & SBS5 & \textbf{2} & 0.9150 \\
- & - & - & \underline{SBS8} & \textbf{9} & 0.7510 \\
- & - & - & \underline{SBS9} & \textbf{3} & 0.5279 \\\hline
\end{tabular}

\begin{flushleft}
\small{This table shows the matching result based on the cosine similarity with synthetic WES data from PCAWG project, and can be interpreted in a similar manner to Table 7 in the main text.
Out of 21 signatures, PLDA could extract 11 signatures correctly.
}
\end{flushleft}
\label{tab:SimMatchWES}
\end{table}

\begin{table}[ht!]
\caption{Comparison of the methods with synthetic WES data}
\centering
\begin{tabular}{c||c|c|c} \hline
Method & \# Extracted (True : 21) & Avg. cosine similarity & Reconstruction rate\\ \hline
PLDA (proposed) & 11 & 0.8588 & 0.8149\\
SigProfiler & 8 & 0.8255 & 0.7991\\
SignatureAnalyzer & 12 & 0.8875 & 0.7213\\ \hline
\end{tabular}

\begin{flushleft}
\small{This table shows the comparison of the methods with synthetic WES data, and can be interpreted in a similar manner to Table 8.
}
\end{flushleft}
\label{tab:ComSimWES}
\end{table}

\clearpage

\section{Model selection of PLDA}
Upon parameter learning via the variational Bayes method, the number of signatures $K$ was assumed to be known.
However, we do not need know the number of signatures included in the mutation catalog, and the model can predict $K$ automatically comparing the VLB values calculated after parameter learning when $K$ was changed.
Supplementary Figure \ref{fig:ModelSelection} shows the results of model selection when applying PLDA to the actual mutation catalogs with whole-genome sequenced, and the model predict $K=41$.
Supplementary Figure \ref{fig:ModelSelection} also includes the transition of the reconstruction rate, $RR$.
Please see Section 3.2 for the definition of $RR$.
RR takes a value from 0.0 to 1.0, and $RR=1.0$ indicates that the original mutation catalog could be completely reconstructed.
Essentially, the value of RR continues to improve by increasing the number of signatures $K$, because the representation power of the model increases.
Therefore, we cannot use RR as an index for model selection; instead, we need to use a regularized index.
From Supplementary Figure \ref{fig:ModelSelection}, we can see that the RR value is large in $K>41$ compared with $K=41$ (e.g. RR with $K=41$ is approximately 0.940, but that with $K=47$ is approximately 0.942).
This indicated that the proposed method with regularization by VLB can select a model with smaller KL-divergence between the posterior distribution and the “true” distribution, rather than a model with a higher RR value (i.e. with simply a higher likelihood).

\begin{figure}[ht!]
\includegraphics[width=16.0cm]{ModelSelection_fixed.eps}
\caption{\textbf{Model selection of PLDA with real mutation catalogs.}\newline
    This figure shows the results of model selection when applying PLDA to the actual mutation catalogs.
    The horizontal axis represents the number of signatures, and the vertical axis represents the variational lower bound (VLB) value that serves as the criterion to determine the number of signatures.
    The bar with the largest VLB is red, and $K=41$ is predicted.
    This figure also includes the reconstruction rate (black-line), and the RR value is larger in $K>41$ compared with $K=41$ (e.g. RR with $K=41$ is approximately 0.940, but that with $K=47$ is approximately 0.942).
    Please refer to Supplementary Section 4 how to calculate RR value in detail.
}
\label{fig:ModelSelection}
\end{figure}
\clearpage

\section{Other Supplementary Results with real datasets}
The Supplementary Tables and Figures referenced in text are posted here.

\begin{table}[ht!]
\centering
\caption{Matching result with real data published from PCAWG project.}
\scalebox{0.7}[0.7]{\begin{tabular}{ccc||ccc}
\hline
Predicted & Matched & Cosine Similarity & Known & Matched & Cosine Similarity\\
\hline
1 & SBS21 & 0.739 & SBS1 & 26 & 0.9924\\
2 & SBS40 & 0.8344 & SBS2 & 18 & 0.9986\\
3 & SBS4 & 0.9565 & SBS3 & 2 & 0.8046\\
4 & SBS15 & 0.9813 & SBS4 & 3 & 0.9565\\
5 & SBS22 & 0.9894 & SBS5 & 16 & 0.7674\\
6 & SBS11 & 0.643 & SBS6 & 4 & 0.8614\\
7 & SBS21 & 0.9017 & SBS7a & 23 & 0.9692\\
8 & SBS17b & 0.9417 & SBS7b & 41 & 0.9367\\
9 & SBS10a & 0.8925 & SBS7c & 29 & 0.5928\\
10 & SBS10a & 0.9242 & SBS7d & 1 & 0.6068\\
11 & SBS13 & 0.9884 & SBS8 & 3 & 0.7824\\
12 & SBS12 & 0.796 & SBS9 & 30 & 0.7428\\
13 & SBS18 & 0.9127 & SBS10a & 14 & 0.9804\\
14 & SBS10a & 0.9804 & SBS10b & 33 & 0.9731\\
15 & SBS19 & 0.8953 & SBS11 & 37 & 0.9883\\
16 & SBS5 & 0.7674 & SBS12 & 12 & 0.796\\
17 & SBS3 & 0.7015 & SBS13 & 11 & 0.9884\\
18 & SBS2 & 0.9986 & SBS14 & 38 & 0.9417\\
19 & SBS7a & 0.9022 & SBS15 & 4 & 0.9813\\
20 & SBS16 & 0.9611 & SBS16 & 20 & 0.9611\\
21 & SBS44 & 0.7153 & SBS17a & 36 & 0.9654\\
22 & SBS17b & 0.6974 & SBS17b & 8 & 0.9417\\
23 & SBS7a & 0.9692 & SBS18 & 13 & 0.9127\\
24 & SBS10a & 0.9639 & SBS19 & 15 & 0.8953\\
25 & SBS42 & 0.7216 & SBS20 & 38 & 0.8005\\
26 & SBS1 & 0.9924 & SBS21 & 7 & 0.9017\\
27 & SBS7a & 0.9202 & SBS22 & 5 & 0.9894\\
28 & SBS37 & 0.7866 & SBS23 & 37 & 0.8182\\
29 & SBS7a & 0.7773 & SBS24 & 13 & 0.6582\\
30 & SBS28 & 0.919 & SBS25 & 5 & 0.7391\\
31 & SBS26 & 0.876 & SBS26 & 31 & 0.876\\
32 & SBS34 & 0.8458 & SBS27 & 5 & 0.5953\\
33 & SBS10b & 0.9731 & SBS28 & 40 & 0.9741\\
34 & SBS29 & 0.7454 & SBS29 & 13 & 0.836\\
35 & SBS53 & 0.7815 & SBS30 & 41 & 0.7907\\
36 & SBS17a & 0.9654 & SBS31 & 15 & 0.8716\\
37 & SBS11 & 0.9883 & SBS32 & 37 & 0.7689\\
38 & SBS14 & 0.9417 & SBS33 & 31 & 0.5342\\
39 & SBS39 & 0.8815 & SBS34 & 32 & 0.8458\\
40 & SBS28 & 0.9741 & SBS35 & 3 & 0.6426\\
41 & SBS7b & 0.9367 & SBS36 & 13 & 0.8291\\
- & - & - & SBS37 & 28 & 0.7866\\
- & - & - & SBS38 & 35 & 0.7527\\
- & - & - & SBS39 & 39 & 0.8815\\
- & - & - & SBS40 & 2 & 0.8344\\
- & - & - & SBS41 & 32 & 0.6546\\
- & - & - & SBS42 & 25 & 0.7216\\
- & - & - & SBS43 & 6 & 0.4981\\
- & - & - & SBS44 & 21 & 0.7153\\
- & - & - & SBS45 & 3 & 0.8054\\
- & - & - & SBS46 & 36 & 0.7853\\
- & - & - & SBS47 & 32 & 0.642\\
- & - & - & SBS48 & 13 & 0.1789\\
- & - & - & SBS49 & 35 & 0.3816\\
- & - & - & SBS50 & 34 & 0.5948\\
- & - & - & SBS51 & 34 & 0.5056\\
- & - & - & SBS52 & 13 & 0.6385\\
- & - & - & SBS53 & 35 & 0.7815\\
- & - & - & SBS54 & 31 & 0.7695\\
- & - & - & SBS55 & 6 & 0.6416\\
- & - & - & SBS56 & 24 & 0.9161\\
- & - & - & SBS57 & 30 & 0.5093\\
- & - & - & SBS58 & 19 & 0.4555\\
- & - & - & SBS59 & 13 & 0.4429\\
- & - & - & SBS60 & 6 & 0.5348\\
- & - & - & SBS84 & 25 & 0.6471\\
- & - & - & SBS85 & 32 & 0.73\\
\hline
\end{tabular}}
\begin{flushleft}
\small{This table shows the matching result based on cosine similarity with real data from PCAWG project, and can be interpreted in a similar manner to Table 7 in the main text.
Table 9 in the paper summarizes these results.
}
\end{flushleft}
\label{tab:RealMatch}
\end{table}

\begin{figure}[ht!]
\centering\includegraphics[width=14.0cm]{AttMut12.eps}
\caption{\textbf{The number of mutations attributed to Predicted Signature 12}\newline
	This figure shows the number of mutations attributed to \textbf{Predicted Signature 12}, and can be interpreted in a similar manner to Figure 5.}
\label{fig:AttMut12}
\end{figure}

\begin{figure}[ht!]
\centering\includegraphics[width=14.0cm]{AttMut16.eps}
\caption{\textbf{The number of mutations attributed to Predicted Signature 16}\newline
	This figure shows the number of mutations attributed to \textbf{Predicted Signature 16}, and can be interpreted in a similar manner to Figure 5.}
\label{fig:AttMut16}
\end{figure}

\begin{figure}[ht!]
\centering\includegraphics[width=14.0cm]{AttMut34.eps}
\caption{\textbf{The number of mutations attributed to Predicted Signature 34}\newline
	This figure shows the number of mutations attributed to \textbf{Predicted Signature 34}, and can be interpreted in a similar manner to Figure 5.}
\label{fig:AttMut34}
\end{figure}

\begin{figure}[ht!]
\centering\includegraphics[width=14.0cm]{AttMutLiver-HCC.eps}
\caption{\textbf{The number of mutations attributed to each signature with Liver-HCC}\newline
	This figure shows the number of mutations attributed to each predicted signature in samples from \textbf{Liver-HCC}, and can be interpreted in a similar manner to Figure 6.
    The checked columns show the signatures of interest, which are listed in Figure 4 and have large cosine distances to most closely known signatures.
}
\label{fig:AttMutLiver-HCC}
\end{figure}
\begin{figure}[ht!]
\centering\includegraphics[width=14.0cm]{SBS7as.eps}
\caption{\textbf{Predicted Signature 19, 23, 27, 29, and SBS7a}\newline
	Each panel of (\textbf{A})$\sim$(\textbf{D}) shows the mutational distribution of Predicted Signatures 19, 23, 27, 29 and (\textbf{E}) shows the known signature SBS7a.
    Each bar graph can be interpreted similar to Figure 4.
  	All the Predicted Signatures 19, 23, 27 and 29 are matched to SBS7a with cosine distance=$\{0.098, 0.031, 0.080, 0.223\}$, respectively.
    All predicted signatures have peaks at T[C$>$T]X and they differ in other mutations.
}
\label{fig:FourSig}
\end{figure}

\begin{figure}[ht!]
\centering\includegraphics[width=16.0cm]{SBS3-SBS40.eps}
\caption{\textbf{Predicted Signatures 2, 17, SBS3 and SBS40}\newline
	Each panel shows the mutational distribution of Predicted Signature 2, 17, SBS3 and SBS40.
    Each bar graph can be interpreted similar to Figure 4.
    Based on the cosine distance, Predicted Signature 2 matched SBS40 (cos = 0.166), whereas Predicted Signature 17 were matched SBS3 (cos = 0.299).
It can be observed that SBS3 and SBS40 had similar distributions (cosine distance 0.118); in fact, the cosine distance between Predicted Signature 2 and SBS3 was also small (0.195).
}
\label{fig:SBS3-SBS40}
\end{figure}
\begin{figure}[ht!]
\centering\includegraphics[width=14.0cm]{AttMut2.eps}
\caption{\textbf{The number of mutations attributed to Predicted Signature 2}\newline
	This figure shows the number of mutations attributed to \textbf{Predicted Signature 2}, and can be interpreted in a manner similar to Figure 5.
    The checked columns show the Breast cancer samples.
    SBS40 that this signature matched with, is not active in Breast cancer samples; however, SBS3 that has a similar distribution to SBS40 is active.}
\label{fig:AttMut2}
\end{figure}

\clearpage
\bibliographystyle{bmc-mathphys} % Style BST file (bmc-mathphys, vancouver, spbasic).
\bibliography{genes_article.bib}

\end{document}
